# Supplementary material for: Tumor Long Interspersed Nucleotide Element-1 (LINE-1) Hypomethylation in Relation to Age of Colorectal Cancer Diagnosis and Prognosis
Source: Cancers (Basel). 2021 Apr 22;13(9):2016. doi: 10.3390/cancers13092016 (PMC8122644; doi:10.3390/cancers13092016)
Supplement: Supplementary file 1 [file cancers-13-02016-s001.zip]

Archive with 1 entries (1 files):
- cancers-1164965-supplementary.pdf
